# Supplementary material for: Comparative Thermophysiology of Marine Synechococcus CRD1 Strains Isolated From Different Thermal Niches in Iron-Depleted Areas
Source: Front Microbiol. 2022 May 9;13:893413. doi: 10.3389/fmicb.2022.893413 (PMC9124967; doi:10.3389/fmicb.2022.893413)
Supplement: Supplementary file 2 [file Table_1.XLSX]

## Sheet: Feuil1
Table S1: Environmental samples used in this study for the determination of the realized environmental niches of the major Synechococcus ESTUs. Abbreviation: OSD, Ocean sampling day; NA, not available
Sampling campaign	Station name	Oceanic region	Water depth (m)	Temperature (°C)	Sampling date	Latitude N	Longitude W	Data type	Metagenome BioSample	Metagenome ENA or SRA	Dataset Reference	Total number of Synechococcus petB reads	Number of petB reads per Synechococcus ESTU
													CRD1A	CRD1B	CRD1C	IA	IIA	IIIA	IVA	Others
Astan	SOMLIT Astan	English Channel	2	9.4	2009-01-07	48.7778	3.9375	Tags	SAMN26309434	SRR18175197	This study	30349	0	0	0	20958	0	0	4897	4494
Astan	SOMLIT Astan	English Channel	2	8.8	2009-02-05	48.7778	3.9375	Tags	SAMN26309435	SRR18175196	This study	17264	0	0	0	13263	0	0	1294	2707
Astan	SOMLIT Astan	English Channel	2	9.85	2009-04-03	48.7778	3.9375	Tags	SAMN26309436	SRR18175185	This study	28292	0	0	0	22820	0	0	2883	2589
Astan	SOMLIT Astan	English Channel	2	11.3	2009-05-04	48.7778	3.9375	Tags	SAMN26309437	SRR18175174	This study	118372	0	0	0	0	84999	33373	0	0
Astan	SOMLIT Astan	English Channel	2	13	2009-06-02	48.7778	3.9375	Tags	SAMN26309438	SRR18175169	This study	41047	0	0	0	30691	0	0	6692	3664
Astan	SOMLIT Astan	English Channel	2	14.5	2009-07-01	48.7778	3.9375	Tags	SAMN26309439	SRR18175168	This study	19202	0	0	0	14211	0	0	3110	1881
Astan	SOMLIT Astan	English Channel	2	15.75	2009-08-14	48.7778	3.9375	Tags	SAMN26309440	SRR18175167	This study	387289	0	0	0	64257	125372	0	0	197660
Astan	SOMLIT Astan	English Channel	2	16.1	2009-09-14	48.7778	3.9375	Tags	SAMN26309441	SRR18175166	This study	56313	0	0	0	14201	0	0	17932	24180
Astan	SOMLIT Astan	English Channel	2	15.75	2009-10-12	48.7778	3.9375	Tags	SAMN26309442	SRR18175165	This study	135481	0	0	0	17670	0	0	38469	79342
Astan	SOMLIT Astan	English Channel	2	13.35	2009-11-10	48.7778	3.9375	Tags	SAMN26309443	SRR18175164	This study	25952	0	0	0	9823	0	0	2710	13419
Astan	SOMLIT Astan	English Channel	2	12.15	2009-12-10	48.7778	3.9375	Tags	SAMN26309444	SRR18175195	This study	28986	0	0	0	21380	0	0	3523	4083
Astan	SOMLIT Astan	English Channel	2	9.35	2010-01-25	48.7778	3.9375	Tags	SAMN26309445	SRR18175194	This study	17497	0	0	0	14538	826	0	0	2133
Astan	SOMLIT Astan	English Channel	2	8.75	2010-02-19	48.7778	3.9375	Tags	SAMN26309446	SRR18175193	This study	40682	0	0	0	1962	0	0	38720	0
Astan	SOMLIT Astan	English Channel	2	9	2010-03-24	48.7778	3.9375	Tags	SAMN26309447	SRR18175192	This study	7526	0	0	0	6255	0	0	452	819
Astan	SOMLIT Astan	English Channel	2	13.55	2010-06-21	48.7778	3.9375	Tags	SAMN26309449	SRR18175190	This study	10726	0	0	0	414	8232	0	1137	943
Astan	SOMLIT Astan	English Channel	2	14.85	2010-07-20	48.7778	3.9375	Tags	SAMN26309450	SRR18175189	This study	55459	0	0	0	13234	0	0	4299	37926
Astan	SOMLIT Astan	English Channel	2	15.87	2010-08-19	48.7778	3.9375	Tags	SAMN26309451	SRR18175188	This study	23974	0	0	0	18435	1101	0	2486	1952
Astan	SOMLIT Astan	English Channel	2	15.2	2010-09-16	48.7778	3.9375	Tags	SAMN26309452	SRR18175187	This study	39682	0	0	0	30547	1943	0	3988	3204
Astan	SOMLIT Astan	English Channel	2	13.85	2010-10-29	48.7778	3.9375	Tags	SAMN26309453	SRR18175186	This study	3054	0	0	0	2138	0	0	491	425
Astan	SOMLIT Astan	English Channel	2	12.15	2010-11-29	48.7778	3.9375	Tags	SAMN26309454	SRR18175184	This study	31384	0	0	0	24526	0	0	4173	2685
Astan	SOMLIT Astan	English Channel	2	10.7	2010-12-15	48.7778	3.9375	Tags	SAMN26309455	SRR18175183	This study	1206	0	0	0	915	0	0	211	80
Astan	SOMLIT Astan	English Channel	2	9.3	2011-01-28	48.7778	3.9375	Tags	SAMN26309456	SRR18175182	This study	12367	0	0	0	9531	0	0	1915	921
Astan	SOMLIT Astan	English Channel	2	9.92	2011-02-25	48.7778	3.9375	Tags	SAMN26309457	SRR18175181	This study	449	0	0	0	312	22	0	90	25
Astan	SOMLIT Astan	English Channel	2	10.15	2011-03-28	48.7778	3.9375	Tags	SAMN26309458	SRR18175180	This study	59522	0	0	0	47041	0	0	5458	7023
Astan	SOMLIT Astan	English Channel	2	11.81	2011-04-26	48.7778	3.9375	Tags	SAMN26309459	SRR18175179	This study	5472	0	0	0	2365	0	784	0	2323
Astan	SOMLIT Astan	English Channel	2	12.58	2011-05-11	48.7778	3.9375	Tags	SAMN26309460	SRR18175178	This study	46823	0	0	0	30001	0	0	16822	0
Astan	SOMLIT Astan	English Channel	2	14.3	2011-06-24	48.7778	3.9375	Tags	SAMN26309461	SRR18175177	This study	14300	0	0	0	3475	0	1848	2040	6937
Astan	SOMLIT Astan	English Channel	2	15.09	2011-07-25	48.7778	3.9375	Tags	SAMN26309462	SRR18175176	This study	29855	0	0	0	23172	0	0	4674	2009
Astan	SOMLIT Astan	English Channel	2	15.51	2011-08-23	48.7778	3.9375	Tags	SAMN26309463	SRR18175175	This study	24168	0	0	0	0	0	0	17804	6364
Astan	SOMLIT Astan	English Channel	2	14.72	2011-09-21	48.7778	3.9375	Tags	SAMN26309464	SRR18175173	This study	1226	0	0	0	294	270	92	570	0
Astan	SOMLIT Astan	English Channel	2	14.62	2011-10-20	48.7778	3.9375	Tags	SAMN26309465	SRR18175172	This study	82878	0	0	0	0	0	0	82878	0
Astan	SOMLIT Astan	English Channel	2	13.8	2011-11-18	48.7778	3.9375	Tags	SAMN26309466	SRR18175171	This study	71329	0	0	0	4121	0	0	67208	0
Astan	SOMLIT Astan	English Channel	2	12.5	2011-12-19	48.7778	3.9375	Tags	SAMN26309467	SRR18175170	This study	38201	0	0	0	1241	0	0	36960	0
Astan	SOMLIT Astan	English Channel	0	12.55	2012-05-29	48.7778	-3.9375	Tags	NA	NA	Humily et al., 2014; Grébert et al., 2021	285	0	0	0	285	0	0	0	0
CEFAS	CEFAS.St13	North Sea	7	11.28	2011-05-11	54.7717	2.9985	Tags	NA	NA	Grébert et al., 2021	844	0	0	0	844	0	0	0	0
CEFAS	CEFAS.St3	North Sea	6	10.76	2011-05-08	54.2053	-0.0133	Tags	NA	NA	Grébert et al., 2021	580	0	0	0	580	0	0	0	0
CEFAS	CEFAS.St7	North Sea	6	11.1	2011-05-10	55.6795	2.2694	Tags	NA	NA	Grébert et al., 2021	1508	0	0	0	1508	0	0	0	0
Discovery cruise 368	Atlantic.CTD10	North East Atlantic Ocean	86	14.37	2011-07-24	41.0009	-20.0086	Tags	NA	NA	Grébert et al., 2021	173	108	0	0	55	0	0	0	10
Discovery cruise 368	Atlantic.CTD28	North East Atlantic Ocean	0	24.13	2011-07-31	23.3423	-27.1358	Tags	NA	NA	Grébert et al., 2021	155	0	18	0	0	0	137	0	0
Discovery cruise 368	Atlantic.CTD5	North East Atlantic Ocean	0	16.64	2011-07-21	45.9897	-20.0014	Tags	NA	NA	Grébert et al., 2021	631	234	101	0	37	0	0	0	259
Discovery cruise 368	Atlantic.CTD8	North East Atlantic Ocean	25	16.9	2011-07-22	43.003	-19.9911	Tags	NA	NA	Grébert et al., 2021	635	246	0	0	389	0	0	0	0
Med Sea	BOUM.StA	Mediterranean Sea	90	15.145	2008-07-10	39.2543	5.1592	Tags	NA	NA	Grébert et al., 2021	455	0	0	0	423	0	0	0	32
Med Sea	BOUM.StB	Mediterranean Sea	12.5	24.948	2008-07-04	34.1252	18.4555	Tags	NA	NA	Grébert et al., 2021	209	0	0	0	0	0	209	0	0
Med Sea	BOUM.StC	Mediterranean Sea	75	17.914	2008-07-29	33.7125	32.6527	Tags	NA	NA	Grébert et al., 2021	1598	0	0	0	0	0	1517	0	81
Med Sea	BOUM.StC	Mediterranean Sea	100	17.614	2008-07-28	33.7125	32.6527	Tags	NA	NA	Grébert et al., 2021	2561	0	0	0	0	0	2561	0	0
Med Sea	Boussole	Mediterranean Sea	45	NA	2009-06-16	43.3667	7.9	Tags	NA	NA	Grébert et al., 2021	31	0	0	0	31	0	0	0	0
Med Sea	Point B Villefranche	Mediterranean Sea	40	15.68	2009-06-02	43.6833	7.3167	Tags	NA	NA	Grébert et al., 2021	130	0	0	0	10	0	120	0	0
MicroPolar	MP_B42	North Atlantic Ocean	1	1.01	2014-05-19	79.973	10.694	Tags	NA	NA	Paulsen et al., 2016	52	0	0	0	52	0	0	0	0
MicroPolar	MP_B67	North Atlantic Ocean	1	6.0268	2014-08-09	79.9713	10.752	Tags	NA	NA	Paulsen et al., 2016	89	0	0	0	86	0	0	0	3
MicroPolar	MP_B94	North Atlantic Ocean	20	3.67	2014-11-17	79.026	6.01	Tags	NA	NA	Paulsen et al., 2016	77	0	0	0	68	0	0	0	9
NW Pac Ocean	ECS_HH12_MID-8	North West Pacific Ocean	5	26.0403	2009-08-30	35	123.3	Tags	SAMN26148636	SRX14245682/SRR18094687	This study	158	0	0	0	0	0	136	0	22
NW Pac Ocean	ECS_PN09_MID-7	North West Pacific Ocean	5	29.0375	2009-08-24	30.4	123.494	Tags	SAMN26148637	SRX14245683/SRR18094686	This study	34	0	0	0	0	34	0	0	0
NW Pac Ocean	JS_JY-S_MID-3	North West Pacific Ocean	5	13.8	2015-05-11	39.6	137	Tags	SAMN26148638	SRX14245684/SRR18094685	This study	7	0	0	0	7	0	0	0	0
NW Pac Ocean	JS_SH2_MID-6	North West Pacific Ocean	5	13.9	2015-05-10	38.3	135.8	Tags	SAMN26148639	SRX14245685/SRR18094684	This study	5	0	0	0	5	0	0	0	0
NW Pac Ocean	JS_TE3_MID-4	North West Pacific Ocean	5	17.6	2015-05-09	34.15	129.8	Tags	SAMN26148640	SRX14245686/SRR18094683	This study	8	0	0	0	4	1	0	0	3
NW Pac Ocean	NPC_JAPAN_MID-9	North West Pacific Ocean	5	4.94	2014-05-09	41.5	144	Tags	SAMN26148641	SRX14245687/SRR18094682	This study	136	0	0	0	136	0	0	0	0
NW Pac Ocean	WP_A1_MID-10	North West Pacific Ocean	5	18.93	2014-03-21	34	139	Tags	SAMN26148642	SRX14245688/SRR18094681	This study	55	0	0	0	0	44	2	0	9
NW Pac Ocean	WP_J6_MID-12	North West Pacific Ocean	5	15.68	2014-04-09	30.5	148	Tags	SAMN26148643	SRX14245689/SRR18094680	This study	60	0	0	0	22	3	3	3	29
NW Pac Ocean	WP_K7_MID-11	North West Pacific Ocean	5	17.64	2014-04-13	31	144	Tags	SAMN26148644	SRX14245690/SRR18094679	This study	33	0	0	0	0	32	1	0	0
NW Pac Ocean	WSAP_C5_MID-5	North West Pacific Ocean	5	5.9531	2008-06-18	47.18	162.1	Tags	SAMN26148645	SRX14245691/SRR18094678	This study	76	0	0	0	76	0	0	0	0
OSD	OSD1	English Channel	0	16.66	2014-06-21	50.151	-4.13	miTags	SAMEA3275646	ERS667668	Doré et al., 2022	0	0	0	0	0	0	0	0	0
OSD	OSD10	Lake Erie	1	22.4	2014-06-21	41.8398	-83.1899	miTags	SAMEA3275636	ERS667657	Doré et al., 2022	2	0	0	0	0	0	0	0	2
OSD	OSD100	Aegean Sea	1	24.21	2014-06-22	35.35	25.29	miTags	SAMEA3275547	ERS667565	Doré et al., 2022	4	0	0	0	0	0	3	0	1
OSD	OSD100	Aegean Sea	20	23.13	2014-06-22	35.35	25.29	miTags	SAMEA3275548	ERS667566	Doré et al., 2022	0	0	0	0	0	0	0	0	0
OSD	OSD101	North Atlantic Ocean	0	20.5	2014-06-21	32.7418	-16.7113	miTags	SAMEA3275546	ERS667564	Doré et al., 2022	1	0	0	0	0	1	0	0	0
OSD	OSD102	North Atlantic Ocean	0	20.8	2014-06-21	32.6461	-16.9102	miTags	SAMEA3275545	ERS667563	Doré et al., 2022	1	0	0	0	0	1	0	0	0
OSD	OSD103	North Atlantic Ocean	0	20.2	2014-06-21	32.7747	-16.8287	miTags	SAMEA3275544	ERS667562	Doré et al., 2022	0	0	0	0	0	0	0	0	0
OSD	OSD105	Northwestern Passages	4.12	-0.72	2014-06-21	69.0233	-105.343	miTags	SAMEA3275543	ERS667561	Doré et al., 2022	0	0	0	0	0	0	0	0	0
OSD	OSD106	North Atlantic Ocean	0	7.6	2014-06-20	65.9449	-22.4192	miTags	SAMEA3275542	ERS667560	Doré et al., 2022	0	0	0	0	0	0	0	0	0
OSD	OSD106	North Atlantic Ocean	15	7.5	2014-06-20	65.9449	-22.4192	miTags	SAMEA3275541	ERS667559	Doré et al., 2022	0	0	0	0	0	0	0	0	0
OSD	OSD107	North Atlantic Ocean	0	20.2	2014-06-20	39.1404	-9.38011	miTags	SAMEA3275540	ERS667558	Doré et al., 2022	0	0	0	0	0	0	0	0	0
OSD	OSD108	North Atlantic Ocean	0	20.1	2014-06-20	38.7573	-8.96633	miTags	SAMEA3275539	ERS667557	Doré et al., 2022	0	0	0	0	0	0	0	0	0
OSD	OSD109	North Atlantic Ocean	0	20.5	2014-06-20	38.6769	-9.01239	miTags	SAMEA3275538	ERS667556	Doré et al., 2022	0	0	0	0	0	0	0	0	0
OSD	OSD11	South Pacific Ocean	15	-1.62	2014-06-17	-67.344	-68.135	miTags	SAMEA3275635	ERS667656	Doré et al., 2022	0	0	0	0	0	0	0	0	0
OSD	OSD110	North Atlantic Ocean	0	23	2014-06-21	40.1451	-8.86933	miTags	SAMEA3275537	ERS667555	Doré et al., 2022	0	0	0	0	0	0	0	0	0
OSD	OSD111	North Atlantic Ocean	0	25.2	2014-06-21	40.6599	-8.70376	miTags	SAMEA3275536	ERS667554	Doré et al., 2022	0	0	0	0	0	0	0	0	0
OSD	OSD113	North Atlantic Ocean	39	18	2014-06-21	38.6667	-9.4367	miTags	NA	ERS667553	Doré et al., 2022	2	0	0	0	0	0	0	1	1
OSD	OSD114	North Atlantic Ocean	1	18.5	2014-06-21	34.41	-9.51	miTags	SAMEA3275535	ERS667552	Doré et al., 2022	11	0	0	0	3	0	0	8	0
OSD	OSD115	North Atlantic Ocean	0	20.3	2014-06-21	39.1343	-9.38478	miTags	SAMEA3275534	ERS667551	Doré et al., 2022	0	0	0	0	0	0	0	0	0
OSD	OSD116	North Atlantic Ocean	0	24.7	2014-06-21	39.4151	-9.21883	miTags	SAMEA3275533	ERS667550	Doré et al., 2022	0	0	0	0	0	0	0	0	0
OSD	OSD117	North Atlantic Ocean	0	23.64	2014-06-21	37.167	-7.504	miTags	SAMEA3275532	ERS667549	Doré et al., 2022	4	0	0	0	1	0	0	2	1
OSD	OSD118	Celtic Sea	0.2	18	2014-06-21	51.7423	-8.3112	miTags	SAMEA3275531	ERS667548	Doré et al., 2022	3	0	0	0	2	0	0	0	1
OSD	OSD119	Gulf of Mexico	1	25.8	2014-06-21	21.3142	-89.6712	miTags	NA	ERS667547	Doré et al., 2022	0	0	0	0	0	0	0	0	0
OSD	OSD120	Gulf of Mexico	5	26.7	2014-06-21	21.4934	-88.8468	miTags	NA	ERS667546	Doré et al., 2022	0	0	0	0	0	0	0	0	0
OSD	OSD121	Gulf of Mexico	5	28.6	2014-06-21	20.8841	-90.4967	miTags	NA	ERS667545	Doré et al., 2022	0	0	0	0	0	0	0	0	0
OSD	OSD122	Gulf of Aqaba	0	24	2014-06-22	29.4667	34.9291	miTags	SAMEA3275530	ERS667544	Doré et al., 2022	8	0	0	0	0	5	0	0	3
OSD	OSD123	Mediterranean Sea - Eastern Basin	3.5	27	2014-06-22	32.822	32.954	miTags	NA	NA	Doré et al., 2022	1	0	0	0	0	0	0	0	1
OSD	OSD123	Mediterranean Sea - Eastern Basin	4	27	2014-06-22	32.822	32.954	miTags	SAMEA3275529	ERS667543	Doré et al., 2022	0	0	0	0	0	0	0	0	0
OSD	OSD124	Japan Sea	5	21.15	2014-06-21	34.3244	135.121	miTags	SAMEA3275528	ERS667542	Doré et al., 2022	1	0	0	0	0	1	0	0	0
OSD	OSD124	Japan Sea	5	21.15	2014-06-21	34.3244	135.121	miTags	SAMEA3275527	ERS667541	Doré et al., 2022	0	0	0	0	0	0	0	0	0
OSD	OSD125	North Sea	0	16.04	2014-06-21	55.0331	-1.43278	miTags	SAMEA3275526	ERS667540	Doré et al., 2022	1	0	0	0	1	0	0	0	0
OSD	OSD126	Greenland Sea	1	12.2	2014-06-21	66.0069	-18.1965	miTags	SAMEA3275525	ERS667539	Doré et al., 2022	0	0	0	0	0	0	0	0	0
OSD	OSD127	Greenland Sea	10	11.24	2014-06-21	66.0078	-18.1953	miTags	SAMEA3275524	ERS667538	Doré et al., 2022	0	0	0	0	0	0	0	0	0
OSD	OSD128	Iceland Shelf and Sea	1	12	2014-06-21	65.4886	-18.0608	miTags	SAMEA3275523	ERS667537	Doré et al., 2022	0	0	0	0	0	0	0	0	0
OSD	OSD129	Greenland Sea	10	9.9	2014-06-21	65.8172	-18.1018	miTags	SAMEA3275522	ERS667536	Doré et al., 2022	0	0	0	0	0	0	0	0	0
OSD	OSD13	Black Sea	0	22.87	2014-06-21	43.185	27.9367	miTags	SAMEA3275634	ERS667655	Doré et al., 2022	0	0	0	0	0	0	0	0	0
OSD	OSD130	Greenland Sea	1	10.1	2014-06-21	66.1316	-18.7902	miTags	SAMEA3275521	ERS667535	Doré et al., 2022	0	0	0	0	0	0	0	0	0
OSD	OSD131	Black Sea	1	NA	2014-06-21	42.4138	27.669	miTags	SAMEA3275520	ERS667534	Doré et al., 2022	1	0	0	0	1	0	0	0	0
OSD	OSD132	Mediterranean Sea - Eastern Basin	0.5	27.3	2014-06-22	32.0694	34.843	miTags	NA	NA	Doré et al., 2022	7	0	0	0	0	6	0	0	1
OSD	OSD132	Mediterranean Sea - Eastern Basin	0.5	27.3	2014-06-22	32.0694	34.843	miTags	SAMEA3275519	ERS667533	Doré et al., 2022	0	0	0	0	0	0	0	0	0
OSD	OSD133	South Atlantic Ocean	0	15.06	2014-06-21	-33.8971	18.3868	miTags	SAMEA3275518	ERS667532	Doré et al., 2022	1	0	0	0	0	0	0	1	0
OSD	OSD135	Gulf of California	1	31.2	2014-06-21	27.9011	-110.872	miTags	SAMEA3275516	ERS667530	Doré et al., 2022	0	0	0	0	0	0	0	0	0
OSD	OSD136	Kattegat	0.1	17	2014-06-21	55.745	12.0948	miTags	SAMEA3275515	ERS667529	Doré et al., 2022	0	0	0	0	0	0	0	0	0
OSD	OSD137	Kattegat	0.1	20	2014-06-21	56.0439	12.6133	miTags	SAMEA3275517	ERS667531	Doré et al., 2022	0	0	0	0	0	0	0	0	0
OSD	OSD14	Mediterranean Sea - Western Basin	2	20.422	2014-06-23	42.49	3.14	miTags	SAMEA3275633	ERS667654	Doré et al., 2022	0	0	0	0	0	0	0	0	0
OSD	OSD14	Mediterranean Sea - Western Basin	2	20.4522	2014-06-23	42.49	3.14	miTags	NA	NA	Doré et al., 2022	4	0	0	0	1	0	2	0	1
OSD	OSD141	North Sea	5	10.13	2014-06-20	60.1612	5.11504	miTags	SAMEA3275513	ERS667527	Doré et al., 2022	0	0	0	0	0	0	0	0	0
OSD	OSD141	North Sea	5	10.13	2014-06-20	60.1612	5.11504	miTags	SAMEA3275514	ERS667528	Doré et al., 2022	0	0	0	0	0	0	0	0	0
OSD	OSD142	North Atlantic Ocean	1	27.43	2014-06-21	31.3836	-80.8667	miTags	SAMEA3275511	ERS667525	Doré et al., 2022	15	0	0	0	0	12	0	0	3
OSD	OSD142	North Atlantic Ocean	1	27.43	2014-06-21	31.3836	-80.8667	miTags	SAMEA3275512	ERS667526	Doré et al., 2022	0	0	0	0	0	0	0	0	0
OSD	OSD143	NA	1	30.79	2014-06-21	31.9828	-81.0167	miTags	SAMEA3275510	ERS667524	Doré et al., 2022	1	0	0	0	0	0	0	0	1
OSD	OSD143	NA	1	30.79	2014-06-21	31.9828	-81.0167	miTags	SAMEA3275509	ERS667523	Doré et al., 2022	0	0	0	0	0	0	0	0	0
OSD	OSD144	North Pacific Ocean	0	25.8	2014-06-24	21.2688	-157.722	miTags	SAMEA3275508	ERS667522	Doré et al., 2022	1	0	0	0	0	1	0	0	0
OSD	OSD145	North Sea	0	17	2014-06-21	51.3614	3.11886	miTags	SAMEA3275507	ERS667521	Doré et al., 2022	0	0	0	0	0	0	0	0	0
OSD	OSD146	Greenland Sea	5	-1.61	2014-06-21	78.4533	-2.82967	miTags	SAMEA3275506	ERS667520	Doré et al., 2022	0	0	0	0	0	0	0	0	0
OSD	OSD146	Greenland Sea	5	-1.6	2014-06-21	78.4533	-2.82967	miTags	NA	NA	Doré et al., 2022	0	0	0	0	0	0	0	0	0
OSD	OSD147	Bay of Bengal	0	28.8	2014-06-21	8.87374	81.0773	miTags	SAMEA3275505	ERS667519	Doré et al., 2022	20	0	0	0	0	20	0	0	0
OSD	OSD148	North Sea	0	17.77	2014-06-21	53.5809	8.14864	miTags	SAMEA3275504	ERS667518	Doré et al., 2022	0	0	0	0	0	0	0	0	0
OSD	OSD149	South Atlantic Ocean	0	10.98	2014-06-21	-34.616	-54.266	miTags	NA	ERS667516	Doré et al., 2022	0	0	0	0	0	0	0	0	0
OSD	OSD149	South Atlantic Ocean	0	10.98	2014-06-21	-34.616	-54.266	miTags	NA	ERS667517	Doré et al., 2022	0	0	0	0	0	0	0	0	0
OSD	OSD15	Mediterranean Sea - Western Basin	0	21.778	2014-06-21	43.6861	7.31567	miTags	SAMEA3275632	ERS667653	Doré et al., 2022	3	0	0	0	0	0	3	0	0
OSD	OSD15	Mediterranean Sea - Western Basin	50	16.0522	2014-06-21	43.6861	7.31567	miTags	SAMEA3275631	ERS667652	Doré et al., 2022	2	0	0	0	1	0	0	0	1
OSD	OSD150	South Atlantic Ocean	0	9.99	2014-06-21	-34.666	-54.2752	miTags	NA	NA	Doré et al., 2022	0	0	0	0	0	0	0	0	0
OSD	OSD150	South Atlantic Ocean	0	9.99	2014-06-21	-34.666	-54.2752	miTags	NA	ERS667515	Doré et al., 2022	0	0	0	0	0	0	0	0	0
OSD	OSD151	South Atlantic Ocean	0	11.67	2014-06-21	-34.7	-54.266	miTags	NA	ERS667513	Doré et al., 2022	0	0	0	0	0	0	0	0	0
OSD	OSD151	South Atlantic Ocean	0	11.67	2014-06-21	-34.7	-54.266	miTags	NA	ERS667514	Doré et al., 2022	0	0	0	0	0	0	0	0	0
OSD	OSD152	North Atlantic Ocean	1	12.8	2014-06-20	44.6936	-63.6403	miTags	SAMEA3275501	ERS667510	Doré et al., 2022	0	0	0	0	0	0	0	0	0
OSD	OSD152	North Atlantic Ocean	1	12.8	2014-06-20	44.6936	-63.6403	miTags	SAMEA3275500	ERS667509	Doré et al., 2022	0	0	0	0	0	0	0	0	0
OSD	OSD152	North Atlantic Ocean	5	10.8	2014-06-20	44.6936	-63.6403	miTags	SAMEA3275502	ERS667511	Doré et al., 2022	0	0	0	0	0	0	0	0	0
OSD	OSD152	North Atlantic Ocean	10	8.5	2014-06-20	44.6936	-63.6403	miTags	SAMEA3275503	ERS667512	Doré et al., 2022	0	0	0	0	0	0	0	0	0
OSD	OSD153	North Atlantic Ocean	0	21.1	2014-06-21	36.9977	-7.98166	miTags	SAMEA3275499	ERS667508	Doré et al., 2022	1	0	0	0	1	0	0	0	0
OSD	OSD154	Bay of Biscay	1	20.7	2014-06-20	44.6667	-1.16666	miTags	SAMEA3275498	ERS667507	Doré et al., 2022	0	0	0	0	0	0	0	0	0
OSD	OSD155	Skaggerak	1	18.7	2014-06-21	59.8162	10.5986	miTags	SAMEA3275497	ERS667506	Doré et al., 2022	2	0	0	0	2	0	0	0	0
OSD	OSD155	Skaggerak	12.8	18.7	2014-06-21	59.8162	10.5986	miTags	SAMEA3275496	ERS667505	Doré et al., 2022	0	0	0	0	0	0	0	0	0
OSD	OSD156	Skaggerak	1	17.8	2014-06-21	59.8996	10.72	miTags	SAMEA3275494	ERS667503	Doré et al., 2022	0	0	0	0	0	0	0	0	0
OSD	OSD156	Skaggerak	11.8	17.8	2014-06-21	59.8996	10.72	miTags	SAMEA3275495	ERS667504	Doré et al., 2022	7	0	0	0	7	0	0	0	0
OSD	OSD157	Skaggerak	1	18	2014-06-20	59.622	10.6282	miTags	SAMEA3275493	ERS667502	Doré et al., 2022	0	0	0	0	0	0	0	0	0
OSD	OSD157	Skaggerak	80	11.5	2014-06-20	59.622	10.6282	miTags	SAMEA3275492	ERS667501	Doré et al., 2022	0	0	0	0	0	0	0	0	0
OSD	OSD158	North Atlantic Ocean	0	19.2	2014-06-21	37.4328	-25.19	miTags	SAMEA3275491	ERS667500	Doré et al., 2022	0	0	0	0	0	0	0	0	0
OSD	OSD159	Celtic Sea	2	16	2014-06-19	48.359	-4.552	miTags	NA	NA	Doré et al., 2022	5	0	0	0	4	0	0	0	1
OSD	OSD159	Celtic Sea	2	16	2014-06-19	48.359	-4.552	miTags	SAMEA3275490	ERS667499	Doré et al., 2022	0	0	0	0	0	0	0	0	0
OSD	OSD162	North Sea	1	12.2	2014-06-23	56.9631	-2.1031	miTags	SAMEA3275489	ERS667498	Doré et al., 2022	9	0	0	0	5	0	0	1	3
OSD	OSD163	North Sea	2	11.7	2014-06-20	58.957	-2.9726	miTags	SAMEA3275488	ERS667497	Doré et al., 2022	0	0	0	0	0	0	0	0	0
OSD	OSD164	North Atlantic Ocean	2	12.2	2014-06-13	60.1433	-1.2825	miTags	NA	NA	Doré et al., 2022	1	0	0	0	1	0	0	0	0
OSD	OSD165	Inner Seas off the West Coast of Scotland	2	14.3	2014-06-23	57.8498	-5.6495	miTags	SAMEA3275487	ERS667496	Doré et al., 2022	1	0	0	0	1	0	0	0	0
OSD	OSD166	Armintza	0.5	17.88	2014-06-21	43.2655	-2.89966	miTags	SAMEA3275486	ERS667495	Doré et al., 2022	6	0	0	0	1	0	0	5	0
OSD	OSD167	Greenland Sea	0.1	11	2014-06-21	65.7064	-18.1181	miTags	SAMEA3275485	ERS667494	Doré et al., 2022	0	0	0	0	0	0	0	0	0
OSD	OSD168	Aegean Sea	2	25.7352	2014-06-21	38.4133	27.0342	miTags	SAMEA3275484	ERS667493	Doré et al., 2022	0	0	0	0	0	0	0	0	0
OSD	OSD169	North Sea	0.1	18.5	2014-06-21	51.7961	1.01296	miTags	SAMEA3275483	ERS667492	Doré et al., 2022	4	0	0	0	3	0	0	0	1
OSD	OSD17	North Sea	3	16.6822	2014-06-20	51.4347	2.81087	miTags	SAMEA3275630	ERS667651	Doré et al., 2022	0	0	0	0	0	0	0	0	0
OSD	OSD170	North Sea	3	18.6188	2014-06-25	51.2695	2.9047	miTags	SAMEA3275482	ERS667491	Doré et al., 2022	0	0	0	0	0	0	0	0	0
OSD	OSD171	North Sea	3	18.2617	2014-06-25	51.3073	2.84933	miTags	SAMEA3275481	ERS667490	Doré et al., 2022	0	0	0	0	0	0	0	0	0
OSD	OSD172	North Sea	3	18.4817	2014-06-25	51.3749	3.21833	miTags	SAMEA3275480	ERS667489	Doré et al., 2022	0	0	0	0	0	0	0	0	0
OSD	OSD173	North Sea	3	18.1816	2014-06-25	51.441	3.13995	miTags	SAMEA3275479	ERS667488	Doré et al., 2022	1	0	0	0	1	0	0	0	0
OSD	OSD174	North Sea	3	17.9425	2014-06-25	51.4716	3.05917	miTags	SAMEA3275478	ERS667487	Doré et al., 2022	1	0	0	0	0	0	0	0	1
OSD	OSD175	North Sea	3	17.2187	2014-06-24	51.3348	2.50215	miTags	SAMEA3275477	ERS667486	Doré et al., 2022	0	0	0	0	0	0	0	0	0
OSD	OSD176	North Sea	3	18.1228	2014-06-24	51.2777	2.6135	miTags	SAMEA3275476	ERS667485	Doré et al., 2022	0	0	0	0	0	0	0	0	0
OSD	OSD177	North Sea	3	18.7362	2014-06-24	51.1857	2.70167	miTags	SAMEA3275475	ERS667484	Doré et al., 2022	0	0	0	0	0	0	0	0	0
OSD	OSD178	North Sea	3	16.7589	2014-06-24	51.5803	2.7897	miTags	SAMEA3275474	ERS667483	Doré et al., 2022	2	0	0	0	1	0	0	0	1
OSD	OSD18	Mediterranean Sea - Eastern Basin	75	20.7	2014-06-20	35.3637	33.2896	miTags	SAMEA3275629	ERS667650	Doré et al., 2022	1	0	0	0	0	0	1	0	0
OSD	OSD182	North Sea	3	15.7139	2014-06-24	51.4584	2.35047	miTags	SAMEA3275473	ERS667482	Doré et al., 2022	3	0	0	0	1	0	0	0	2
OSD	OSD183	North Sea	3	15.8014	2014-06-24	51.7484	2.698	miTags	SAMEA3275472	ERS667481	Doré et al., 2022	1	0	0	0	0	0	0	0	1
OSD	OSD184	North Sea	3	15.8336	2014-06-24	51.6829	2.4152	miTags	SAMEA3275471	ERS667480	Doré et al., 2022	1	0	0	0	0	0	0	0	1
OSD	OSD185	North Sea	3	16.1087	2014-06-24	51.4816	2.45148	miTags	SAMEA3275470	ERS667479	Doré et al., 2022	3	0	0	0	2	0	0	0	1
OSD	OSD186	North Atlantic Ocean	2.4	26.8	2014-06-21	38.8855	-76.5416	miTags	SAMEA3275469	ERS667478	Doré et al., 2022	6	0	0	0	0	0	0	0	6
OSD	OSD188	South Pacific Ocean	0	21.7963	2014-06-24	-32	115.417	miTags	SAMEA3275468	ERS667477	Doré et al., 2022	0	0	0	0	0	0	0	0	0
OSD	OSD189	Coral Sea	0	23.6203	2014-06-24	-19.305	147.622	miTags	SAMEA3275467	ERS667476	Doré et al., 2022	0	0	0	0	0	0	0	0	0
OSD	OSD19	NA	2	29	2014-06-23	35	33	miTags	SAMEA3275628	ERS667649	Doré et al., 2022	0	0	0	0	0	0	0	0	0
OSD	OSD190	South Pacific Ocean	0	15.9433	2014-07-13	-35.8372	136.441	miTags	SAMEA3275466	ERS667475	Doré et al., 2022	0	0	0	0	0	0	0	0	0
OSD	OSD191	Timor Sea	0	24.76	2014-07-02	-12.3382	130.695	miTags	SAMEA3275465	ERS667474	Doré et al., 2022	0	0	0	0	0	0	0	0	0
OSD	OSD2	English Channel	0	14.38	2014-06-20	48.7778	-3.9375	miTags	SAMEA3275645	ERS667667	Doré et al., 2022	0	0	0	0	0	0	0	0	0
OSD	OSD2	English Channel	1	14.38	2014-06-20	48.7778	-3.9375	miTags	NA	NA	Doré et al., 2022	0	0	0	0	0	0	0	0	0
OSD	OSD20	North Atlantic Ocean	0	11	2014-06-20	64.2083	-22.015	miTags	SAMEA3275626	ERS667647	Doré et al., 2022	0	0	0	0	0	0	0	0	0
OSD	OSD20	North Atlantic Ocean	20	11	2014-06-20	64.2083	-22.015	miTags	SAMEA3275627	ERS667648	Doré et al., 2022	0	0	0	0	0	0	0	0	0
OSD	OSD21	Adriatic Sea	0	19.5	2014-06-21	45.08	13.61	miTags	NA	ERS667646	Doré et al., 2022	0	0	0	0	0	0	0	0	0
OSD	OSD22	Mediterranean Sea - Western Basin	1	21.9952	2014-06-23	43.2264	5.1746	miTags	NA	NA	Doré et al., 2022	2	0	0	0	0	0	2	0	0
OSD	OSD22	Mediterranean Sea - Western Basin	1	21.9952	2014-06-23	43.2264	5.1746	miTags	SAMEA3275625	ERS667645	Doré et al., 2022	0	0	0	0	0	0	0	0	0
OSD	OSD24	Alboran Sea	0	26.5	2014-06-21	35.1927	-2.88005	miTags	SAMEA3275624	ERS667644	Doré et al., 2022	8	0	0	0	0	0	1	0	7
OSD	OSD25	Alboran Sea	0	23.1	2014-06-21	35.0864	-2.21466	miTags	SAMEA3275623	ERS667643	Doré et al., 2022	1	0	0	0	0	1	0	0	0
OSD	OSD26	Strait of Gibraltar	0	28	2014-06-21	35.82	-5.75	miTags	SAMEA3275622	ERS667642	Doré et al., 2022	0	0	0	0	0	0	0	0	0
OSD	OSD28	Bay of Bengal	0.2	29.5	2014-06-21	16.8026	88.0816	miTags	SAMEA3275621	ERS667641	Doré et al., 2022	0	0	0	0	0	0	0	0	0
OSD	OSD29	North Atlantic Ocean	0.2	26.9	2014-06-21	27.4694	-80.2834	miTags	SAMEA3275620	ERS667640	Doré et al., 2022	4	0	0	0	0	4	0	0	0
OSD	OSD3	North Sea	0	14	2014-06-20	54.1819	7.9	miTags	SAMEA3275644	ERS667666	Doré et al., 2022	1	0	0	0	1	0	0	0	0
OSD	OSD3	North Sea	0	14	2014-06-20	54.1819	7.9	miTags	SAMEA3275643	ERS667665	Doré et al., 2022	0	0	0	0	0	0	0	0	0
OSD	OSD30	Gulf of Finland	2	10.5	2014-06-20	59.8822	23.2538	miTags	NA	ERS667639	Doré et al., 2022	2	0	0	0	0	0	0	0	2
OSD	OSD30	Gulf of Finland	2	10.5	2014-06-20	59.8822	23.2538	miTags	NA	ERS667638	Doré et al., 2022	0	0	0	0	0	0	0	0	0
OSD	OSD31	South Pacific Ocean	1	20.1183	2014-06-12	-34.0833	151.25	miTags	SAMEA3275619	ERS667637	Doré et al., 2022	0	0	0	0	0	0	0	0	0
OSD	OSD32	South Pacific Ocean	1	23.4	2014-06-23	-27.342	153.562	miTags	SAMEA3275618	ERS667636	Doré et al., 2022	0	0	0	0	0	0	0	0	0
OSD	OSD33	South Pacific Ocean	1	13.9045	2014-06-19	-42.5966	148.233	miTags	SAMEA3275617	ERS667635	Doré et al., 2022	0	0	0	0	0	0	0	0	0
OSD	OSD34	Mediterranean Sea - Eastern Basin	0	27	2014-06-21	31.2167	29.9667	miTags	SAMEA3275616	ERS667634	Doré et al., 2022	4	0	0	0	0	0	1	0	3
OSD	OSD35	North Atlantic Ocean	1	26.32	2014-06-21	38.6792	-76.1742	miTags	SAMEA3275615	ERS667633	Doré et al., 2022	3	0	0	0	0	0	0	0	3
OSD	OSD36	North Atlantic Ocean	0.5	23.55	2014-06-21	39.3322	-75.4699	miTags	SAMEA3275614	ERS667632	Doré et al., 2022	2	0	0	0	0	0	0	0	2
OSD	OSD37	North Atlantic Ocean	1	27.7	2014-06-19	26.1029	-80.0931	miTags	SAMEA3275613	ERS667631	Doré et al., 2022	0	0	0	0	0	0	0	0	0
OSD	OSD37	North Atlantic Ocean	1	27.7	2014-06-19	26.1029	-80.0931	miTags	SAMEA3275612	ERS667630	Doré et al., 2022	3	0	0	0	0	0	1	0	2
OSD	OSD38	North Atlantic Ocean	0	29.6	2014-06-20	24.7449	-80.7837	miTags	SAMEA3275611	ERS667629	Doré et al., 2022	5	0	0	0	0	5	0	0	0
OSD	OSD39	North Atlantic Ocean	0.1	31.3	2014-06-19	32.7524	-79.8995	miTags	NA	NA	Doré et al., 2022	1	0	0	0	0	0	0	0	1
OSD	OSD39	North Atlantic Ocean	0.1	31.3	2014-06-19	32.7524	-79.8995	miTags	SAMEA3275610	ERS667628	Doré et al., 2022	0	0	0	0	0	0	0	0	0
OSD	OSD4	Tyrrhenian Sea	0	23.3	2014-06-20	40.808	14.25	miTags	SAMEA3275641	ERS667663	Doré et al., 2022	0	0	0	0	0	0	0	0	0
OSD	OSD4	Tyrrhenian Sea	0	23.3	2014-06-20	40.808	14.25	miTags	SAMEA3275642	ERS667664	Doré et al., 2022	0	0	0	0	0	0	0	0	0
OSD	OSD41	The Coastal Waters of Southeast Alaska and British Columbia	1	15.9	2014-06-21	48.0405	-123.026	miTags	SAMEA3275609	ERS667627	Doré et al., 2022	0	0	0	0	0	0	0	0	0
OSD	OSD42	Tyrrhenian Sea	3	20	2014-06-21	38.2686	15.6371	miTags	SAMEA3275608	ERS667626	Doré et al., 2022	0	0	0	0	0	0	0	0	0
OSD	OSD43	North Pacific Ocean	0	20.04	2014-06-21	32.867	-117.257	miTags	SAMEA3275606	ERS667624	Doré et al., 2022	0	0	0	0	0	0	0	0	0
OSD	OSD43	North Pacific Ocean	0	20.04	2014-06-21	32.867	-117.257	miTags	SAMEA3275607	ERS667625	Doré et al., 2022	0	0	0	0	0	0	0	0	0
OSD	OSD45	Gulf of Mexico	0	31.2	2014-06-22	27.6158	-82.7259	miTags	SAMEA3275605	ERS667623	Doré et al., 2022	5	0	0	0	0	2	1	0	2
OSD	OSD46	Gulf of Mexico	0	29.8	2014-06-21	30.2484	-88.7482	miTags	SAMEA3275604	ERS667622	Doré et al., 2022	0	0	0	0	0	0	0	0	0
OSD	OSD47	Adriatic Sea	0	25.3	2014-06-21	45.502	12.4176	miTags	SAMEA3275603	ERS667621	Doré et al., 2022	0	0	0	0	0	0	0	0	0
OSD	OSD48	Adriatic Sea	0	22.2	2014-06-21	45.4125	12.5265	miTags	SAMEA3275602	ERS667620	Doré et al., 2022	1	0	0	0	0	0	0	0	1
OSD	OSD49	Adriatic Sea	2	22	2014-06-21	45.3256	13.3319	miTags	NA	NA	Doré et al., 2022	0	0	0	0	0	0	0	0	0
OSD	OSD49	Adriatic Sea	2	22	2014-06-21	45.3256	13.3319	miTags	SAMEA3275601	ERS667619	Doré et al., 2022	0	0	0	0	0	0	0	0	0
OSD	OSD5	Aegean Sea	1	24.46	2014-06-19	35.661	24.99	miTags	SAMEA3275640	ERS667662	Doré et al., 2022	0	0	0	0	0	0	0	0	0
OSD	OSD5	Aegean Sea	75	16.87	2014-06-19	35.661	24.99	miTags	SAMEA3275639	ERS667661	Doré et al., 2022	1	0	0	0	0	0	1	0	0
OSD	OSD50	Bay of Biscay	0	20	2014-06-20	43.3333	-1.925	miTags	SAMEA3275600	ERS667618	Doré et al., 2022	1	0	0	0	0	0	0	1	0
OSD	OSD51	Caribbean Sea	2	29.1	2014-06-21	9.3485	-82.266	miTags	SAMEA3275598	ERS667616	Doré et al., 2022	11	0	0	0	0	8	0	0	3
OSD	OSD52	Red Sea	1	27	2014-06-21	27.0253	33.9126	miTags	SAMEA3275591	ERS667609	Doré et al., 2022	22	0	0	0	0	22	0	0	0
OSD	OSD53	Red Sea	1	27.2833	2014-06-21	27.0415	33.907	miTags	SAMEA3275590	ERS667608	Doré et al., 2022	8	0	0	0	0	8	0	0	0
OSD	OSD54	North Atlantic Ocean	1	11.9	2014-06-21	43.8444	-69.6409	miTags	SAMEA3275589	ERS667607	Doré et al., 2022	0	0	0	0	0	0	0	0	0
OSD	OSD54	North Atlantic Ocean	1	11.9	2014-06-21	43.8444	-69.6409	miTags	SAMEA3275588	ERS667606	Doré et al., 2022	0	0	0	0	0	0	0	0	0
OSD	OSD55	North Atlantic Ocean	1	12.5	2014-06-21	43.8604	-69.5781	miTags	SAMEA3275587	ERS667605	Doré et al., 2022	0	0	0	0	0	0	0	0	0
OSD	OSD55	North Atlantic Ocean	1	12.5	2014-06-21	43.8604	-69.5781	miTags	SAMEA3275586	ERS667604	Doré et al., 2022	0	0	0	0	0	0	0	0	0
OSD	OSD56	North Pacific Ocean	0	26.06	2014-06-24	21.2888	-156.864	miTags	SAMEA3275585	ERS667603	Doré et al., 2022	1	0	0	0	0	0	0	0	1
OSD	OSD57	North Pacific Ocean	0	27.58	2014-06-24	21.2866	-157.844	miTags	SAMEA3275584	ERS667602	Doré et al., 2022	4	0	0	0	0	4	0	0	0
OSD	OSD58	North Atlantic Ocean	1	25.8	2014-06-21	34.7181	-76.6707	miTags	SAMEA3275583	ERS667601	Doré et al., 2022	4	0	0	0	0	2	0	0	2
OSD	OSD6	Balearic Sea	0	20.66	2014-06-21	41.6666	2.8	miTags	NA	NA	Doré et al., 2022	0	0	0	0	0	0	0	0	0
OSD	OSD6	Balearic Sea	0	20.66	2014-06-21	41.6666	2.8	miTags	NA	ERS667660	Doré et al., 2022	0	0	0	0	0	0	0	0	0
OSD	OSD60	North Atlantic Ocean	0.1	27.77	2014-06-19	33.3231	-79.1676	miTags	NA	NA	Doré et al., 2022	0	0	0	0	0	0	0	0	0
OSD	OSD60	North Atlantic Ocean	0.1	27.77	2014-06-19	33.3231	-79.1676	miTags	SAMEA3275582	ERS667600	Doré et al., 2022	0	0	0	0	0	0	0	0	0
OSD	OSD61	North Atlantic Ocean	0.5	19.2	2014-06-21	41.5245	-70.6722	miTags	SAMEA3275581	ERS667599	Doré et al., 2022	0	0	0	0	0	0	0	0	0
OSD	OSD62	Irish Sea and St. Georges Channel	0.2	16	2014-06-21	53.2254	-4.15903	miTags	SAMEA3275580	ERS667598	Doré et al., 2022	0	0	0	0	0	0	0	0	0
OSD	OSD63	Adriatic Sea	0	21.781	2014-06-20	45.3143	12.5083	miTags	SAMEA3275579	ERS667597	Doré et al., 2022	2	0	0	0	0	0	0	0	2
OSD	OSD64	Black Sea	1	20.3	2014-06-21	46.4415	30.776	miTags	SAMEA3275578	ERS667596	Doré et al., 2022	13	0	0	0	2	0	0	3	8
OSD	OSD65	South Pacific Ocean	0.1	16	2014-06-20	-36.2928	174.819	miTags	SAMEA3275577	ERS667595	Doré et al., 2022	2	0	0	0	0	0	0	2	0
OSD	OSD69	Adriatic Sea	0	25.7	2014-06-21	45.4568	12.2605	miTags	SAMEA3275576	ERS667594	Doré et al., 2022	0	0	0	0	0	0	0	0	0
OSD	OSD7	NA	0.1	27	2014-06-21	-17.2894	-149.54	miTags	SAMEA3275638	ERS667659	Doré et al., 2022	0	0	0	0	0	0	0	0	0
OSD	OSD70	Adriatic Sea	0	23.4	2014-06-21	45.4142	12.4378	miTags	SAMEA3275575	ERS667593	Doré et al., 2022	1	0	0	0	0	0	0	0	1
OSD	OSD71	South Pacific Ocean	0	10.99	2014-06-21	-45.7442	170.771	miTags	NA	NA	Doré et al., 2022	4	0	0	0	2	0	0	2	0
OSD	OSD71	South Pacific Ocean	0	10.99	2014-06-21	-45.7442	170.771	miTags	SAMEA3275574	ERS667592	Doré et al., 2022	0	0	0	0	0	0	0	0	0
OSD	OSD72	Kattegat	0.8	13.994	2014-06-21	54.8333	10	miTags	SAMEA3275572	ERS667590	Doré et al., 2022	3	0	0	0	0	0	0	0	3
OSD	OSD72	Kattegat	0.8	13.994	2014-06-21	54.8333	10	miTags	SAMEA3275573	ERS667591	Doré et al., 2022	0	0	0	0	0	0	0	0	0
OSD	OSD73	North Atlantic Ocean	1	18.4	2014-06-21	41.6835	-8.8341	miTags	SAMEA3275571	ERS667589	Doré et al., 2022	2	0	0	0	0	0	0	2	0
OSD	OSD74	North Atlantic Ocean	1	20.2	2014-06-21	41.1416	-8.6668	miTags	SAMEA3275570	ERS667588	Doré et al., 2022	0	0	0	0	0	0	0	0	0
OSD	OSD76	Adriatic Sea	0.5	23.61	2014-06-20	43.9475	12.935	miTags	SAMEA3275568	ERS667586	Doré et al., 2022	0	0	0	0	0	0	0	0	0
OSD	OSD76	Adriatic Sea	0.5	NA	2014-06-20	43.9475	12.935	miTags	SAMEA3275569	ERS667587	Doré et al., 2022	0	0	0	0	0	0	0	0	0
OSD	OSD77	Adriatic Sea	0.5	24.1	2014-06-20	43.8514	13.0731	miTags	SAMEA3275566	ERS667584	Doré et al., 2022	10	0	0	0	0	1	2	0	7
OSD	OSD77	Adriatic Sea	0.5	24.1	2014-06-20	43.8514	13.0731	miTags	SAMEA3275567	ERS667585	Doré et al., 2022	0	0	0	0	0	0	0	0	0
OSD	OSD78	Adriatic Sea	0.5	24.25	2014-06-21	43.57	13.595	miTags	SAMEA3275565	ERS667583	Doré et al., 2022	1	0	0	0	0	0	0	0	1
OSD	OSD80	Greenland Sea	0	-0.1	2014-06-21	74.31	-20.3043	miTags	SAMEA3275564	ERS667582	Doré et al., 2022	0	0	0	0	0	0	0	0	0
OSD	OSD80	Greenland Sea	2	-1.6	2014-06-21	74.31	-20.3043	miTags	SAMEA3275563	ERS667581	Doré et al., 2022	0	0	0	0	0	0	0	0	0
OSD	OSD80	Greenland Sea	2	-1.6	2014-06-21	74.31	-20.3043	miTags	SAMEA3275562	ERS667580	Doré et al., 2022	0	0	0	0	0	0	0	0	0
OSD	OSD81	North Atlantic Ocean	0	22.2	2014-06-21	37.0051	-7.97312	miTags	SAMEA3275561	ERS667579	Doré et al., 2022	0	0	0	0	0	0	0	0	0
OSD	OSD87	English Channel	9	15.86	2014-06-21	51.0953	1.3405	miTags	SAMEA3275560	ERS667578	Doré et al., 2022	0	0	0	0	0	0	0	0	0
OSD	OSD9	North Pacific Ocean	0	19.2	2014-06-18	33.55	-118.4	miTags	NA	NA	Doré et al., 2022	3	0	0	0	0	0	0	1	2
OSD	OSD9	North Pacific Ocean	0	19.2	2014-06-18	33.55	-118.4	miTags	SAMEA3275637	ERS667658	Doré et al., 2022	0	0	0	0	0	0	0	0	0
OSD	OSD90	Ionian Sea	2	26.29	2014-06-21	38.4843	21.3169	miTags	SAMEA3275559	ERS667577	Doré et al., 2022	0	0	0	0	0	0	0	0	0
OSD	OSD91	North Atlantic Ocean	2	19	2014-06-21	32.7467	-9.03667	miTags	SAMEA3275558	ERS667576	Doré et al., 2022	0	0	0	0	0	0	0	0	0
OSD	OSD92	North Atlantic Ocean	2	24	2014-06-21	33.5839	-7.70064	miTags	SAMEA3275557	ERS667575	Doré et al., 2022	0	0	0	0	0	0	0	0	0
OSD	OSD93	North Atlantic Ocean	2	19	2014-06-21	33.2596	-8.49922	miTags	SAMEA3275556	ERS667574	Doré et al., 2022	1	0	0	0	1	0	0	0	0
OSD	OSD94	Alboran Sea	0	23.6	2014-06-21	35.0864	-2.21466	miTags	SAMEA3275555	ERS667573	Doré et al., 2022	1	0	0	0	0	0	0	1	0
OSD	OSD95	Singapore Strait	0	31	2014-06-21	1.2685	103.917	miTags	SAMEA3275554	ERS667572	Doré et al., 2022	18	0	0	0	0	12	0	0	6
OSD	OSD96	North Atlantic Ocean	0	18.5	2014-06-21	37.4257	-25.3156	miTags	SAMEA3275553	ERS667571	Doré et al., 2022	0	0	0	0	0	0	0	0	0
OSD	OSD97	North Atlantic Ocean	0.5	16.9	2014-06-21	38.5297	-28.6018	miTags	SAMEA3275552	ERS667570	Doré et al., 2022	0	0	0	0	0	0	0	0	0
OSD	OSD98	North Atlantic Ocean	0.5	18.7	2014-06-21	38.64	-28.13	miTags	SAMEA3275551	ERS667569	Doré et al., 2022	1	0	0	0	0	0	0	1	0
OSD	OSD99	Adriatic Sea	1	20.821	2014-06-21	45.7009	13.71	miTags	SAMEA3275550	ERS667568	Doré et al., 2022	2	0	0	0	0	2	0	0	0
OSD	OSD99	Adriatic Sea	1	20.821	2014-06-21	45.7009	13.71	miTags	SAMEA3275549	ERS667567	Doré et al., 2022	0	0	0	0	0	0	0	0	0
Tara Oceans	TARA_004	North Atlantic Subtropical Gyral Province	10	20.2381	2009-09-15	36.5533	-6.5669	miTags	SAMEA2619376	ERS487899	Farrant et al., 2016	101	0	0	0	0	82	9	10	0
Tara Oceans	TARA_004	North Atlantic Subtropical Gyral Province	38.689	16.3584	2009-09-15	36.5533	-6.5669	miTags	SAMEA2619399	ERS487936	Farrant et al., 2016	78	0	0	0	10	8	0	0	60
Tara Oceans	TARA_007	Mediterranean Sea. Black Sea Province	7.5	23.8141	2009-09-23	37.051	1.9378	miTags	SAMEA2591051	ERS477925	Farrant et al., 2016	102	0	0	0	0	0	13	0	89
Tara Oceans	TARA_007	Mediterranean Sea. Black Sea Province	41.7404	17.5211	2009-09-23	37.0541	1.9478	miTags	SAMEA2591068	ERS477947	Farrant et al., 2016	85	0	0	0	0	0	0	53	32
Tara Oceans	TARA_009	Mediterranean Sea. Black Sea Province	7.5	24.4828	2009-09-28	39.1633	5.916	miTags	SAMEA2619525	ERS488113	Farrant et al., 2016	60	0	0	0	0	0	53	0	7
Tara Oceans	TARA_009	Mediterranean Sea. Black Sea Province	55	15.9708	2009-09-28	39.0609	5.9422	miTags	SAMEA2619542	ERS488141	Farrant et al., 2016	8	0	0	0	4	1	0	1	2
Tara Oceans	TARA_018	Mediterranean Sea. Black Sea Province	5.42567	21.4867	2009-11-02	35.759	14.2574	miTags	SAMEA2619667	ERS488330	Farrant et al., 2016	20	0	0	0	3	2	2	0	13
Tara Oceans	TARA_018	Mediterranean Sea. Black Sea Province	61.635	18.3057	2009-11-02	35.7528	14.2765	miTags	SAMEA2619678	ERS488346	Farrant et al., 2016	14	0	0	0	0	2	8	0	4
Tara Oceans	TARA_023	Mediterranean Sea. Black Sea Province	5.47283	17.2117	2009-11-18	42.2038	17.715	miTags	SAMEA2591084	ERS477979	Farrant et al., 2016	118	0	0	0	0	0	70	0	48
Tara Oceans	TARA_023	Mediterranean Sea. Black Sea Province	55.1593	15.1806	2009-11-18	42.1735	17.7252	miTags	SAMEA2591098	ERS477998	Farrant et al., 2016	81	0	0	0	25	0	35	0	21
Tara Oceans	TARA_025	Mediterranean Sea. Black Sea Province	5.516	18.3192	2009-11-23	39.3888	19.3905	miTags	SAMEA2619766	ERS488486	Farrant et al., 2016	971	0	0	0	0	0	557	0	414
Tara Oceans	TARA_025	Mediterranean Sea. Black Sea Province	51.6951	15.182	2009-11-23	39.3991	19.3997	miTags	SAMEA2619782	ERS488509	Farrant et al., 2016	93	0	0	0	62	0	8	0	23
Tara Oceans	TARA_030	Mediterranean Sea. Black Sea Province	5.3955	20.4425	2009-12-15	33.9179	32.898	miTags	SAMEA2591108	ERS478017	Farrant et al., 2016	61	0	0	0	0	0	41	0	20
Tara Oceans	TARA_030	Mediterranean Sea. Black Sea Province	69.0713	18.6162	2009-12-15	33.9235	32.8118	miTags	SAMEA2591122	ERS478040	Farrant et al., 2016	113	0	0	0	0	0	79	0	34
Tara Oceans	TARA_031	Red Sea. Persian Gulf Province	5.43008	25.0281	2010-01-09	27.16	34.835	miTags	SAMEA2619802	ERS488545	Farrant et al., 2016	84	0	0	0	0	69	15	0	0
Tara Oceans	TARA_032	Red Sea. Persian Gulf Province	5.42533	25.8117	2010-01-11	23.36	37.2183	miTags	SAMEA2619817	ERS488568	Farrant et al., 2016	20	0	0	0	0	15	1	0	4
Tara Oceans	TARA_032	Red Sea. Persian Gulf Province	85.4737	26.1292	2010-01-11	23.4183	37.245	miTags	SAMEA2619840	ERS488599	Farrant et al., 2016	0	0	0	0	0	0	0	0	0
Tara Oceans	TARA_033	Red Sea. Persian Gulf Province	5.374	27.3097	2010-01-13	21.9467	38.2517	miTags	SAMEA2619857	ERS488621	Farrant et al., 2016	239	0	0	0	0	216	0	0	23
Tara Oceans	TARA_034	Red Sea. Persian Gulf Province	5.42733	27.635	2010-01-20	18.3967	39.875	miTags	SAMEA2619879	ERS488649	Farrant et al., 2016	147	0	0	0	0	147	0	0	0
Tara Oceans	TARA_034	Red Sea. Persian Gulf Province	60.1309	27.5588	2010-01-20	18.4417	39.8567	miTags	SAMEA2619907	ERS488685	Farrant et al., 2016	0	0	0	0	0	0	0	0	0
Tara Oceans	TARA_036	Northwest Arabian Sea Upwelling Province	5.47242	25.6814	2010-03-12	20.8183	63.5047	miTags	SAMEA2619926	ERS488713	Farrant et al., 2016	154	0	0	0	0	154	0	0	0
Tara Oceans	TARA_036	Northwest Arabian Sea Upwelling Province	17.3917	25.3292	2010-03-12	20.8222	63.5133	miTags	SAMEA2619952	ERS488747	Farrant et al., 2016	703	0	0	0	0	703	0	0	0
Tara Oceans	TARA_038	Indian Monsoon Gyres Province	5.45433	26.3136	2010-03-15	19.0393	64.4913	miTags, Tags	SAMEA2619995	ERS488794	Farrant et al., 2016	174	0	0	18	0	156	0	0	0
Tara Oceans	TARA_038	Indian Monsoon Gyres Province	25.3365	25.6077	2010-03-15	19.0284	64.5126	miTags	SAMEA2620017	ERS488826	Farrant et al., 2016	166	0	0	63	0	81	22	0	0
Tara Oceans	TARA_039	Indian Monsoon Gyres Province	25.3126	26.6924	2010-03-18	18.5839	66.4727	miTags	SAMEA2620081	ERS488916	Farrant et al., 2016	390	0	0	0	0	390	0	0	0
Tara Oceans	TARA_041	Indian Monsoon Gyres Province	5.48592	29.1515	2010-03-30	14.6059	69.9776	miTags, Tags	SAMEA2620189	ERS489038	Farrant et al., 2016	40	0	0	0	0	34	0	0	6
Tara Oceans	TARA_041	Indian Monsoon Gyres Province	58.151	27.3742	2010-03-30	14.5536	70.0128	miTags	SAMEA2620213	ERS489070	Farrant et al., 2016	22	0	0	0	6	10	0	0	6
Tara Oceans	TARA_042	Indian Monsoon Gyres Province	5.41783	30.1278	2010-04-04	6.0001	73.8955	miTags	SAMEA2620230	ERS489087	Farrant et al., 2016	32	1	0	0	0	28	1	0	2
Tara Oceans	TARA_042	Indian Monsoon Gyres Province	79.0212	27.9561	2010-04-04	5.9998	73.9067	miTags	SAMEA2620259	ERS489134	Farrant et al., 2016	3	0	0	0	1	1	0	0	1
Tara Oceans	TARA_045	Indian Monsoon Gyres Province	5.47558	30.5935	2010-04-13	0.0033	71.6428	miTags	SAMEA2620338	ERS489235	Farrant et al., 2016	58	0	0	0	0	58	0	0	0
Tara Oceans	TARA_048	Indian South Subtropical Gyre Province	5.43733	29.8181	2010-04-19	-9.3921	66.4228	miTags	SAMEA2620404	ERS489315	Farrant et al., 2016	13	0	0	1	0	8	1	0	3
Tara Oceans	TARA_052	Indian South Subtropical Gyre Province	5.53958	27.9565	2010-05-17	-16.957	53.9801	miTags, Tags	SAMEA2620537	ERS489524	Farrant et al., 2016	117	9	0	108	0	0	0	0	0
Tara Oceans	TARA_052	Indian South Subtropical Gyre Province	79.0177	25.2126	2010-05-17	-16.9534	53.9601	miTags	SAMEA2620568	ERS489583	Farrant et al., 2016	33	9	0	18	0	0	0	0	6
Tara Oceans	TARA_056	Eastern Africa Coastal Province	5.46283	27.2961	2010-06-26	-15.3424	43.2965	miTags	SAMEA2620651	ERS489712	Farrant et al., 2016	32	0	0	3	0	17	0	0	12
Tara Oceans	TARA_057	Eastern Africa Coastal Province	5.56225	26.5535	2010-06-27	-17.0248	42.7401	miTags	SAMEA2620680	ERS489741	Farrant et al., 2016	490	0	0	0	0	490	0	0	0
Tara Oceans	TARA_058	Eastern Africa Coastal Province	67.0711	25.1139	2010-06-29	-17.2855	42.2866	miTags	SAMEA2620739	ERS489851	Farrant et al., 2016	54	0	0	0	0	54	0	0	0
Tara Oceans	TARA_062	Eastern Africa Coastal Province	5.42992	NA	2010-07-03	-22.3368	40.3412	miTags	SAMEA2620766	ERS489887	Farrant et al., 2016	88	0	0	0	0	70	0	0	18
Tara Oceans	TARA_064	Eastern Africa Coastal Province	5.49492	22.2414	2010-07-07	-29.5019	37.9889	miTags	SAMEA2620795	ERS489926	Farrant et al., 2016	35	0	0	0	0	35	0	0	0
Tara Oceans	TARA_064	Eastern Africa Coastal Province	63.6355	22.2153	2010-07-08	-29.5333	37.9117	miTags	SAMEA2620837	ERS490011	Farrant et al., 2016	105	0	0	0	0	105	0	0	0
Tara Oceans	TARA_065	Eastern Africa Coastal Province	5.9038	21.7636	2010-07-12	-35.1728	26.2868	miTags	SAMEA2620862	ERS490036	Farrant et al., 2016	45	0	0	0	0	45	0	0	0
Tara Oceans	TARA_065	Eastern Africa Coastal Province	28.6815	21.7282	2010-07-12	-35.2421	26.3048	miTags	SAMEA2620895	ERS490090	Farrant et al., 2016	68	0	0	0	0	68	0	0	0
Tara Oceans	TARA_066	Benguela Current Coastal Province	5.39475	15.0134	2010-07-15	-34.9449	17.9189	miTags	SAMEA2620933	ERS490128	Farrant et al., 2016	26	1	0	0	3	1	0	5	16
Tara Oceans	TARA_066	Benguela Current Coastal Province	28.633	15.014	2010-07-15	-34.8901	18.0459	miTags	SAMEA2620950	ERS490163	Farrant et al., 2016	32	0	0	0	3	0	0	16	13
Tara Oceans	TARA_067	Benguela Current Coastal Province	5.45358	13.0432	2010-09-07	-32.2401	17.7103	miTags	SAMEA2620970	ERS490183	Farrant et al., 2016	55	0	0	0	43	0	0	5	7
Tara Oceans	TARA_068	South Atlantic Gyral Province	5.42742	16.8632	2010-09-14	-31.0266	4.665	miTags	SAMEA2621013	ERS490265	Farrant et al., 2016	309	101	0	0	0	0	0	112	96
Tara Oceans	TARA_068	South Atlantic Gyral Province	40.2689	16.7488	2010-09-14	-31.027	4.6802	miTags	SAMEA2621037	ERS490296	Farrant et al., 2016	237	133	0	0	0	0	0	43	61
Tara Oceans	TARA_070	South Atlantic Gyral Province	5.39667	19.77	2010-09-21	-20.4091	-3.1759	miTags	SAMEA2621066	ERS490327	Farrant et al., 2016	26	8	0	0	0	0	0	0	18
Tara Oceans	TARA_072	South Atlantic Gyral Province	5.8434	25.0644	2010-10-05	-8.7789	-17.9099	miTags	SAMEA2621132	ERS490433	Farrant et al., 2016	40	0	0	7	0	5	0	0	28
Tara Oceans	TARA_072	South Atlantic Gyral Province	95.4033	23.6301	2010-10-05	-8.7296	-17.9604	miTags	SAMEA2621154	ERS490475	Farrant et al., 2016	12	0	0	0	2	3	0	3	4
Tara Oceans	TARA_076	South Atlantic Gyral Province	5.46125	23.3748	2010-10-16	-20.9354	-35.1803	miTags	SAMEA2621194	ERS490538	Farrant et al., 2016	46	0	0	0	0	30	0	0	16
Tara Oceans	TARA_076	South Atlantic Gyral Province	147.982	21.166	2010-10-16	-21.0292	-35.3498	miTags	SAMEA2621216	ERS490597	Farrant et al., 2016	0	0	0	0	0	0	0	0	0
Tara Oceans	TARA_078	South Atlantic Gyral Province	5.5735	20.0778	2010-11-04	-30.1367	-43.2899	miTags	SAMEA2621250	ERS490655	Farrant et al., 2016	55	0	0	0	0	39	0	0	16
Tara Oceans	TARA_078	South Atlantic Gyral Province	118.276	19.3234	2010-11-04	-30.1484	-43.2705	miTags	SAMEA2621272	ERS490691	Farrant et al., 2016	18	0	0	0	0	0	0	0	18
Tara Oceans	TARA_082	Southwest Atlantic Shelves Province	5.48033	7.57942	2010-12-06	-47.1863	-58.2902	miTags	SAMEA2621397	ERS490881	Farrant et al., 2016	0	0	0	0	0	0	0	0	0
Tara Oceans	TARA_082	Southwest Atlantic Shelves Province	41.7669	7.15487	2010-12-06	-47.2007	-57.9446	miTags	SAMEA2621419	ERS490924	Farrant et al., 2016	0	0	0	0	0	0	0	0	0
Tara Oceans	TARA_084	Antarctic Province	5.9026	1.9034	2011-01-03	-60.2287	-60.6476	miTags	SAMEA2621483	ERS490997	Farrant et al., 2016	0	0	0	0	0	0	0	0	0
Tara Oceans	TARA_085	Antarctic Province	5.9412	0.73159	2011-01-06	-62.0385	-49.529	miTags	SAMEA2621505	ERS491040	Farrant et al., 2016	0	0	0	0	0	0	0	0	0
Tara Oceans	TARA_085	Antarctic Province	87.4383	-0.792395	2011-01-06	-62.2231	-49.2139	miTags	SAMEA2621531	ERS491090	Farrant et al., 2016	0	0	0	0	0	0	0	0	0
Tara Oceans	TARA_093	Chile-Peru Current Coastal Province	5.33183	18.123	2011-03-12	-34.0614	-73.1066	miTags	SAMEA2621778	ERS491420	Farrant et al., 2016	425	90	74	0	0	0	0	171	90
Tara Oceans	TARA_093	Chile-Peru Current Coastal Province	33.7675	15.3769	2011-03-12	-33.9116	-73.0537	miTags	SAMEA2621812	ERS491463	Farrant et al., 2016	233	0	32	0	93	0	0	56	52
Tara Oceans	TARA_094	South Pacific Subtropical Gyre Province. North and South	5.43008	21.1216	2011-03-18	-32.7971	-87.0693	miTags, Tags	SAMEA2621839	ERS491492	Farrant et al., 2016	191	96	0	0	0	0	0	0	95
Tara Oceans	TARA_096	South Pacific Subtropical Gyre Province. North and South	5.51125	23.8453	2011-03-24	-29.7238	-101.16	miTags	SAMEA2621859	ERS491525	Farrant et al., 2016	1	0	0	0	0	1	0	0	0
Tara Oceans	TARA_098	South Pacific Subtropical Gyre Province. North and South	5.55817	25.181	2011-04-03	-25.8051	-111.72	miTags	SAMEA2621989	ERS491698	Farrant et al., 2016	7	0	0	1	0	6	0	0	0
Tara Oceans	TARA_098	South Pacific Subtropical Gyre Province. North and South	183.312	20.2127	2011-04-03	-25.826	-111.729	miTags	SAMEA2622021	ERS491740	Farrant et al., 2016	3	0	0	1	1	0	1	0	0
Tara Oceans	TARA_099	South Pacific Subtropical Gyre Province. North and South	5.39817	23.8893	2011-04-09	-21.146	-104.787	miTags	SAMEA2622074	ERS491804	Farrant et al., 2016	3	0	0	0	0	1	0	0	2
Tara Oceans	TARA_100	South Pacific Subtropical Gyre Province. North and South	5.479	25.3495	2011-04-15	-13.0023	-95.9759	miTags	SAMEA2622093	ERS491832	Farrant et al., 2016	4	1	0	3	0	0	0	0	0
Tara Oceans	TARA_100	South Pacific Subtropical Gyre Province. North and South	57.6225	22.5967	2011-04-15	-12.9723	-96.0122	miTags	SAMEA2622115	ERS491870	Farrant et al., 2016	21	10	0	5	0	0	0	0	6
Tara Oceans	TARA_102	Pacific Equatorial Divergence Province	5.4785	24.9589	2011-04-21	-5.2529	-85.1545	miTags	SAMEA2622169	ERS491934	Farrant et al., 2016	199	46	0	0	0	0	0	0	153
Tara Oceans	TARA_102	Pacific Equatorial Divergence Province	45.659	19.7812	2011-04-22	-5.2669	-85.2732	miTags	SAMEA2622215	ERS492008	Farrant et al., 2016	69	39	0	0	0	0	0	0	30
Tara Oceans	TARA_109	Chile-Peru Current Coastal Province	5.40058	27.4975	2011-05-12	1.9928	-84.5766	miTags	SAMEA2622312	ERS492141	Farrant et al., 2016	77	0	0	4	0	0	0	0	73
Tara Oceans	TARA_109	Chile-Peru Current Coastal Province	29.8068	26.0192	2011-05-12	2.0299	-84.5546	miTags	SAMEA2622332	ERS492173	Farrant et al., 2016	25	5	0	3	0	0	0	0	17
Tara Oceans	TARA_110	South Pacific Subtropical Gyre Province. North and South	5.46492	23.8882	2011-05-21	-2.0133	-84.589	miTags	SAMEA2622376	ERS492228	Farrant et al., 2016	164	90	0	10	0	0	0	0	64
Tara Oceans	TARA_110	South Pacific Subtropical Gyre Province. North and South	48.6913	22.0398	2011-05-21	-1.9002	-84.6265	miTags	SAMEA2622402	ERS492264	Farrant et al., 2016	58	32	0	3	0	0	0	0	23
Tara Oceans	TARA_111	South Pacific Subtropical Gyre Province. North and South	5.8897	22.7818	2011-05-31	-16.9601	-100.633	miTags	SAMEA2622448	ERS492317	Farrant et al., 2016	18	2	0	11	0	0	0	0	5
Tara Oceans	TARA_111	South Pacific Subtropical Gyre Province. North and South	88.9896	19.7833	2011-05-31	-16.9587	-100.675	miTags	SAMEA2622474	ERS492353	Farrant et al., 2016	27	16	0	7	0	0	0	0	4
Tara Oceans	TARA_112	South Pacific Subtropical Gyre Province. North and South	5.43925	24.2629	2011-06-14	-23.2811	-129.395	miTags	SAMEA2622518	ERS492408	Farrant et al., 2016	20	0	0	1	0	13	1	0	5
Tara Oceans	TARA_112	South Pacific Subtropical Gyre Province. North and South	153.544	21.9494	2011-06-15	-23.2189	-129.5	miTags	SAMEA2622545	ERS492445	Farrant et al., 2016	6	0	0	1	1	1	1	0	2
Tara Oceans	TARA_122	South Pacific Subtropical Gyre Province. North and South	5.8596	26.6047	2011-07-26	-8.9971	-139.196	miTags, Tags	SAMEA2622648	ERS492638	Farrant et al., 2016	31	0	0	29	0	0	0	0	2
Tara Oceans	TARA_122	South Pacific Subtropical Gyre Province. North and South	113.252	24.6614	2011-07-28	-9.0063	-139.139	miTags	SAMEA2622686	ERS492695	Farrant et al., 2016	30	2	2	3	5	4	1	5	8
Tara Oceans	TARA_123	South Pacific Subtropical Gyre Province. North and South	5.53792	26.5867	2011-07-31	-8.9068	-140.283	miTags, Tags	SAMEA2622706	ERS492729	Farrant et al., 2016	438	0	0	0	0	438	0	0	0
Tara Oceans	TARA_123	South Pacific Subtropical Gyre Province. North and South	147.984	21.9737	2011-08-01	-8.903	-140.28	miTags	SAMEA2731806	ERS492806	Farrant et al., 2016	8	0	0	0	0	6	0	2	0
Tara Oceans	TARA_124	South Pacific Subtropical Gyre Province. North and South	9.8985	26.5724	2011-08-04	-9.1504	-140.522	miTags, Tags	SAMEA2622755	ERS492810	Farrant et al., 2016	1691	0	0	0	0	1691	0	0	0
Tara Oceans	TARA_124	South Pacific Subtropical Gyre Province. North and South	NA	24.814	2011-08-05	-9.0714	-140.597	miTags	SAMEA2622791	ERS492858	Farrant et al., 2016	132	0	0	0	0	132	0	0	0
Tara Oceans	TARA_125	South Pacific Subtropical Gyre Province. North and South	5.45642	26.806	2011-08-08	-8.9111	-142.557	miTags, Tags	SAMEA2622813	ERS492884	Farrant et al., 2016	318	0	0	267	0	51	0	0	0
Tara Oceans	TARA_125	South Pacific Subtropical Gyre Province. North and South	NA	23.6816	2011-08-09	-8.8999	-142.546	miTags	SAMEA2622833	ERS492922	Farrant et al., 2016	1	0	0	1	0	0	0	0	0
Tara Oceans	TARA_128	Pacific Equatorial Divergence Province	5.4465	26.2184	2011-09-04	0.0003	-153.676	miTags	SAMEA2622901	ERS493044	Farrant et al., 2016	100	0	0	100	0	0	0	0	0
Tara Oceans	TARA_128	Pacific Equatorial Divergence Province	41.6574	26.1393	2011-09-05	0.0222	-153.686	miTags	SAMEA2622923	ERS493098	Farrant et al., 2016	72	3	0	69	0	0	0	0	0
Tara Oceans	TARA_132	North Pacific Subtropical and Polar Front Provinces	5.45342	25.1646	2011-10-04	31.5213	-158.996	miTags	SAMEA2623059	ERS493300	Farrant et al., 2016	6	0	0	0	0	3	2	0	1
Tara Oceans	TARA_132	North Pacific Subtropical and Polar Front Provinces	113.793	15.3211	2011-10-05	31.5168	-159.046	miTags	SAMEA2623079	ERS493340	Farrant et al., 2016	25	0	3	0	9	4	1	1	7
Tara Oceans	TARA_133	North Pacific Subtropical and Polar Front Provinces	5.4605	19.248	2011-10-18	35.3671	-127.742	miTags	SAMEA2623115	ERS493389	Farrant et al., 2016	284	0	40	0	39	0	0	0	205
Tara Oceans	TARA_133	North Pacific Subtropical and Polar Front Provinces	47.2148	13.8745	2011-10-19	35.4002	-127.75	miTags	SAMEA2623135	ERS493431	Farrant et al., 2016	175	0	24	0	0	0	0	11	140
Tara Oceans	TARA_137	North Pacific Equatorial Countercurrent Province	5.37067	26.4786	2011-12-02	14.2035	-116.626	miTags	SAMEA2623271	ERS493632	Farrant et al., 2016	202	0	0	11	0	0	0	0	191
Tara Oceans	TARA_137	North Pacific Equatorial Countercurrent Province	44.1742	20.5857	2011-12-02	14.2075	-116.647	miTags	SAMEA2623291	ERS493666	Farrant et al., 2016	17	3	0	1	1	1	0	3	8
Tara Oceans	TARA_138	North Pacific Equatorial Countercurrent Province	5.35292	26.6055	2011-12-10	6.3332	-102.943	miTags	SAMEA2623346	ERS493748	Farrant et al., 2016	19	0	0	7	0	0	0	0	12
Tara Oceans	TARA_138	North Pacific Equatorial Countercurrent Province	58.103	17.292	2011-12-11	6.3378	-102.954	miTags	SAMEA2623366	ERS493784	Farrant et al., 2016	24	0	0	1	9	0	0	4	10
Tara Oceans	TARA_140	Central American Coastal Province	5.41025	26.5557	2011-12-21	7.4122	-79.3017	miTags	SAMEA2623426	ERS493877	Farrant et al., 2016	590	0	0	0	0	453	0	0	137
Tara Oceans	TARA_141	Guianas Coastal Province	5.43167	27.1673	2011-12-30	9.8481	-80.0454	miTags	SAMEA2623446	ERS493914	Farrant et al., 2016	1118	0	0	0	0	895	0	0	223
Tara Oceans	TARA_142	Caribbean Province	5.443	24.9846	2012-01-09	25.5264	-88.394	miTags	SAMEA2623462	ERS493937	Farrant et al., 2016	323	0	0	0	0	40	204	0	79
Tara Oceans	TARA_142	Caribbean Province	123.712	24.9616	2012-01-09	25.6168	-88.4532	miTags	SAMEA2623488	ERS493981	Farrant et al., 2016	222	0	0	0	0	30	108	0	84
Tara Oceans	TARA_145	Gulf Stream Province	5.52908	13.9937	2012-02-02	39.2305	-70.0377	miTags	SAMEA2623626	ERS494169	Farrant et al., 2016	147	0	0	0	41	0	0	106	0
Tara Oceans	TARA_146	Gulf Stream Province	11.6915	19.3128	2012-02-15	34.6712	-71.3093	miTags	SAMEA2623672	ERS494235	Farrant et al., 2016	117	0	0	0	0	75	0	0	42
Tara Oceans	TARA_148	North Atlantic Subtropical Gyral Province	6.0535	20.4812	2012-02-24	31.6948	-64.2489	miTags, Tags	SAMEA2623730	ERS494328	Farrant et al., 2016	141	0	0	0	0	96	0	0	45
Tara Oceans	TARA_149	North Atlantic Subtropical Gyral Province	5.53067	18.8255	2012-03-01	34.1132	-49.9181	miTags, Tags	SAMEA2623770	ERS494390	Farrant et al., 2016	124	0	0	0	0	0	0	74	50
Tara Oceans	TARA_150	North Atlantic Subtropical Gyral Province	5.53017	17.6271	2012-03-05	35.9346	-37.3032	miTags, Tags	SAMEA2623804	ERS494441	Farrant et al., 2016	154	11	0	0	0	0	0	96	47
Tara Oceans	TARA_150	North Atlantic Subtropical Gyral Province	39.7792	17.5856	2012-03-05	35.8427	-37.1526	miTags	SAMEA2623826	ERS494488	Farrant et al., 2016	87	0	0	0	0	0	0	27	60
Tara Oceans	TARA_151	North Atlantic Subtropical Gyral Province	5.40208	17.303	2012-03-09	36.1715	-29.023	miTags, Tags	SAMEA2623846	ERS494514	Farrant et al., 2016	105	0	0	0	9	0	0	49	47
Tara Oceans	TARA_151	North Atlantic Subtropical Gyral Province	77.5699	16.747	2012-03-09	36.1811	-28.9373	miTags	SAMEA2623868	ERS494559	Farrant et al., 2016	33	0	0	2	0	0	0	12	19
Tara Oceans	TARA_152	North Atlantic Subtropical Gyral Province	5.41367	14.3168	2012-03-19	43.6792	-16.8344	miTags	SAMEA2623886	ERS494579	Farrant et al., 2016	203	0	0	0	0	0	0	119	84
Tara Oceans	TARA_152	North Atlantic Subtropical Gyral Province	NA	14.3063	2012-03-19	43.7684	-16.9047	miTags	SAMEA2623919	ERS494628	Farrant et al., 2016	157	73	0	0	0	0	0	65	19
Tara Polar Circle	TARA_155	North Atlantic Drift Province	5	11.0955	2013-05-24	54.5305	-16.9377	miTags	SAMEA4396423	ERS1307872	This study	228	0	0	0	104	0	0	124	0
Tara Polar Circle	TARA_155	North Atlantic Drift Province	40	10.7902	2013-05-25	54.5451	-16.7943	miTags	SAMEA4396496	ERS1307945	This study	64	0	0	0	24	0	0	40	0
Tara Polar Circle	TARA_155	North Atlantic Drift Province	751	8.92358	2013-05-24	54.5742	-16.8345	miTags	SAMEA4396468	ERS1307917	This study	13	0	0	0	11	0	0	2	0
Tara Polar Circle	TARA_158	Atlantic Arctic Province	5	8.47447	2013-06-03	67.141	0.2355	miTags	SAMEA4396538	ERS1307987	This study	11	0	0	0	8	0	0	0	3
Tara Polar Circle	TARA_158	Atlantic Arctic Province	25	6.73489	2013-06-03	67.161	0.3964	miTags	SAMEA4396971	ERS1308420	This study	0	0	0	0	0	0	0	0	0
Tara Polar Circle	TARA_158	Atlantic Arctic Province	651	0.22498	2013-06-04	67.1675	0.2177	miTags	SAMEA4397004	ERS1308453	This study	6	0	0	0	2	0	0	1	3
Tara Polar Circle	TARA_163	Boreal Polar Province	5	1.89961	2013-06-09	76.1825	1.3918	miTags	SAMEA4397034	ERS1308483	This study	0	0	0	0	0	0	0	0	0
Tara Polar Circle	TARA_163	Boreal Polar Province	499	0.099535	2013-06-10	76.1246	1.3648	miTags	SAMEA4397072	ERS1308521	This study	2	0	0	0	2	0	0	0	0
Tara Polar Circle	TARA_168	Boreal Polar Province	5	7.48766	2013-07-01	72.5128	44.0775	miTags	SAMEA4397101	ERS1308550	This study	1	0	0	0	1	0	0	0	0
Tara Polar Circle	TARA_168	Boreal Polar Province	40	3.82455	2013-07-01	72.5432	44.102	miTags	SAMEA4397157	ERS1308606	This study	9	0	0	0	9	0	0	0	0
Tara Polar Circle	TARA_168	Boreal Polar Province	10-100	3.1072	2013-07-02	72.5199	44.0552	miTags	SAMEA4397196	ERS1308645	This study	0	0	0	0	0	0	0	0	0
Tara Polar Circle	TARA_173	Boreal Polar Province	5	-0.160312	2013-07-08	78.9564	79.4201	miTags	SAMEA4397238	ERS1308687	This study	0	0	0	0	0	0	0	0	0
Tara Polar Circle	TARA_173	Boreal Polar Province	35	-1.29785	2013-07-08	78.9354	79.0604	miTags	SAMEA4397278	ERS1308727	This study	0	0	0	0	0	0	0	0	0
Tara Polar Circle	TARA_175	Boreal Polar Province	5	1.3657	2013-07-10	79.2233	66.3435	miTags	SAMEA4397311	ERS1308760	This study	0	0	0	0	0	0	0	0	0
Tara Polar Circle	TARA_175	Boreal Polar Province	199	1.47689	2013-07-10	79.2026	66.4827	miTags	SAMEA4397355	ERS1308804	This study	0	0	0	0	0	0	0	0	0
Tara Polar Circle	TARA_175	Boreal Polar Province	10-100	1.02571	2013-07-11	79.3349	66.2954	miTags	SAMEA4397390	ERS1308839	This study	0	0	0	0	0	0	0	0	0
Tara Polar Circle	TARA_178	Boreal Polar Province	5	1.32583	2013-07-15	77.1604	73.2057	miTags	SAMEA4397426	ERS1308875	This study	0	0	0	0	0	0	0	0	0
Tara Polar Circle	TARA_180	Boreal Polar Province	5	2.50789	2013-07-18	74.8023	76.1478	miTags	SAMEA4397472	ERS1308921	This study	0	0	0	0	0	0	0	0	0
Tara Polar Circle	TARA_180	Boreal Polar Province	30	-1.53349	2013-07-18	74.8283	76.2096	miTags	SAMEA4397515	ERS1308964	This study	0	0	0	0	0	0	0	0	0
Tara Polar Circle	TARA_188	Boreal Polar Province	5	-1.64974	2013-08-15	78.2518	91.8557	miTags	SAMEA4397569	ERS1309018	This study	0	0	0	0	0	0	0	0	0
Tara Polar Circle	TARA_188	Boreal Polar Province	17	-1.64724	2013-08-15	78.3555	91.6084	miTags	SAMEA4397610	ERS1309059	This study	0	0	0	0	0	0	0	0	0
Tara Polar Circle	TARA_189	Boreal Polar Province	5	0.10149	2013-08-27	77.9028	117.154	miTags	SAMEA4397649	ERS1309098	This study	0	0	0	0	0	0	0	0	0
Tara Polar Circle	TARA_189	Boreal Polar Province	20	-0.607125	2013-08-27	77.9668	116.656	miTags	SAMEA4397705	ERS1309154	This study	0	0	0	0	0	0	0	0	0
Tara Polar Circle	TARA_189	Boreal Polar Province	299	1.59404	2013-08-28	78.0391	116.41	miTags	SAMEA4397730	ERS1309179	This study	0	0	0	0	0	0	0	0	0
Tara Polar Circle	TARA_191	Boreal Polar Province	5	1.48885	2013-09-02	71.5955	160.938	miTags	SAMEA4397756	ERS1309205	This study	0	0	0	0	0	0	0	0	0
Tara Polar Circle	TARA_193	Boreal Polar Province	5	2.4534	2013-09-08	71.0704	174.992	miTags	SAMEA4397798	ERS1309247	This study	0	0	0	0	0	0	0	0	0
Tara Polar Circle	TARA_194	Boreal Polar Province	5	-0.585333	2013-09-11	73.3833	-168.133	miTags	SAMEA4397842	ERS1309291	This study	0	0	0	0	0	0	0	0	0
Tara Polar Circle	TARA_194	Boreal Polar Province	35	-0.987833	2013-09-12	73.3275	-168.814	miTags	SAMEA4397903	ERS1309352	This study	0	0	0	0	0	0	0	0	0
Tara Polar Circle	TARA_196	Boreal Polar Province	5	2.5694	2013-09-14	71.8895	-154.91	miTags	SAMEA4397930	ERS1309379	This study	5	0	0	0	1	0	0	0	4
Tara Polar Circle	TARA_201	Boreal Polar Province	5	-1.32986	2013-09-30	74.2987	-85.7806	miTags	SAMEA4398009	ERS1309458	This study	0	0	0	0	0	0	0	0	0
Tara Polar Circle	TARA_201	Boreal Polar Province	36	-0.409335	2013-09-30	74.3386	-85.6208	miTags	SAMEA4398067	ERS1309516	This study	0	0	0	0	0	0	0	0	0
Tara Polar Circle	TARA_201	Boreal Polar Province	441	0.994025	2013-09-29	74.305	-85.6552	miTags	SAMEA4397983	ERS1309432	This study	0	0	0	0	0	0	0	0	0
Tara Polar Circle	TARA_205	Boreal Polar Province	5	-0.479225	2013-10-08	72.4693	-71.892	miTags	SAMEA4398094	ERS1309543	This study	0	0	0	0	0	0	0	0	0
Tara Polar Circle	TARA_205	Boreal Polar Province	491	1.23087	2013-10-08	72.4456	-71.8814	miTags	SAMEA4398149	ERS1309598	This study	0	0	0	0	0	0	0	0	0
Tara Polar Circle	TARA_206	Boreal Polar Province	5	1.44531	2013-10-12	70.9574	-53.5989	miTags	SAMEA4398176	ERS1309625	This study	1	0	0	0	1	0	0	0	0
Tara Polar Circle	TARA_206	Boreal Polar Province	411	3.03554	2013-10-12	70.9433	-53.5127	miTags	SAMEA4398219	ERS1309668	This study	0	0	0	0	0	0	0	0	0
Tara Polar Circle	TARA_208	Boreal Polar Province	5	3.1965	2013-10-20	69.1136	-51.5086	miTags	SAMEA4398247	ERS1309696	This study	0	0	0	0	0	0	0	0	0
Tara Polar Circle	TARA_209	Boreal Polar Province	5	2.49613	2013-10-23	64.7127	-53.0106	miTags	SAMEA4398296	ERS1309745	This study	15	0	0	0	15	0	0	0	0
Tara Polar Circle	TARA_209	Boreal Polar Province	351	4.20173	2013-10-23	64.7	-52.996	miTags	SAMEA4398341	ERS1309790	This study	10	0	0	0	9	0	0	0	1
Tara Polar Circle	TARA_210	Boreal Polar Province	5	5.29526	2013-10-27	61.5427	-55.9869	miTags	SAMEA4398370	ERS1309819	This study	27	0	0	0	20	0	0	0	7
Tara Polar Circle	TARA_210	Boreal Polar Province	391	4.79139	2013-10-27	61.5754	-55.9846	miTags	SAMEA4398413	ERS1309862	This study	8	0	0	0	8	0	0	0	0
