# Supplementary material for: Comparative Thermophysiology of Marine Synechococcus CRD1 Strains Isolated From Different Thermal Niches in Iron-Depleted Areas
Source: Front Microbiol. 2022 May 9;13:893413. doi: 10.3389/fmicb.2022.893413 (PMC9124967; doi:10.3389/fmicb.2022.893413)
Supplement: Supplementary file 3 [file Table_2.XLSX]

## Sheet: Feuil1
Table S2: Phyletic pattern of CRD1 and clade I-IV genes mentioned in this study retrieved from the Cyanorak v2.1 database
			Clades	I							II										III								IV		CRD1
			Subclades	Ia		Ib					IIa						IIb	IIc		IIh	IIIa							IIIb	IVa
			Strains	CC9311	WH8020	MVIR-18-1	PROS-9-1	ROS8604	SYN20	WH8016	A15-44	KORDI-52	M16.1	RS9902	RS9907	TAK9802	WH8109	A15-62	CC9605	PROS-U-1	A15-24	A18-40	A18-46.1	BOUM118	RS9915	WH8102	WH8103	A15-28	BL107	CC9902	MITS9220	BIOS-U3-1	BIOS-E4-1
Category	ClusterNumber	gene name	product / ESTU	IA							IIA									IIB	IIIA								IVA		CRD1A	CRD1B	CRD1C
Desaturases	CK_00001875	desA2	delta-12 fatty acid desaturase DesA2	0	0	0	0	0	0	0	1	0	1	1	1	1	1	1	1	1	1	1	1	1	1	1	1	1	0	0	0	1	0
	CK_00001343	desA3	delta-12 fatty acid desaturase DesA3	1	1	1	1	1	1	1	0	0	0	0	0	0	1	0	0	1	1	2	1	1	1	1	1	1	1	1	1	1	1
	CK_00000043	desC3	delta-9 fatty acid desaturase DesC3	1	0	1	1	1	1	1	1	1	1	1	1	1	1	1	1	1	1	1	1	1	1	1	1	1	1	1	1	1	1
	CK_00008117	desC4	delta-9 fatty-acid desaturase DesC4	1	0	1	1	1	1	1	0	0	0	0	0	0	0	0	0	0	0	0	0	0	0	0	0	0	1	1	1	1	1
OCP	CK_00001790	ocp	orange carotenoid protein	1	1	1	1	1	1	1	1	0	1	0	1	0	0	0	0	1	1	1	1	1	1	1	1	1	1	1	0	0	0
	CK_00001791	crtW	beta-carotene ketolase	1	1	1	1	1	1	1	1	0	1	0	1	0	0	0	0	1	1	1	1	1	1	1	1	1	1	1	0	0	0
	CK_00001792	frp	fluorescence recovery protein	1	1	1	1	1	1	1	1	0	1	0	1	0	0	0	0	1	1	1	1	1	1	1	1	1	1	1	0	0	0
PSII repair and oxidative stress	CK_00006079	srxA	sulfiredoxin	1	1	1	1	1	1	1	0	0	0	0	0	0	0	0	0	0	0	0	0	0	0	0	0	0	0	0	1	1	1
	CK_00009095	isiA	iron stress-induced chlorophyll-binding protein	1	1	1	0	0	0	0	0	0	0	0	0	1	1	1	1	1	0	0	0	0	0	0	0	0	1	1	1	1	1
	CK_00008058	psbA	photosystem II protein D1.1	1	1	1	1	1	1	2	1	1	1	1	1	1	1	2	1	1	1	1	1	1	1	1	1	1	1	1	1	1	1
	CK_00000009	psbA	photosystem II protein D1.2	3	0	4	3	6	4	4	2	2	2	2	3	2	2	2	2	3	2	2	3	2	3	3	2	2	4	3	2	5	3
	CK_00004192	psbN2	photosystem II reaction center assembly factor PsbN-like protein	0	0	0	0	0	0	0	0	0	0	0	0	0	0	0	0	0	0	0	0	0	0	0	0	0	0	0	1	1	1
